# Supplementary material for: The Atypical Chemerin Receptor GPR1 Displays Different Modes of Interaction with β-Arrestins in Humans and Mice with Important Consequences on Subcellular Localization and Trafficking
Source: Cells. 2022 Mar 18;11(6):1037. doi: 10.3390/cells11061037 (PMC8947326; doi:10.3390/cells11061037)
Supplement: Supplementary file 1 [file cells-11-01037-s001.zip]

Archive with 1 entries (1 files):
- cells-1605111-supplementary.pdf
